# Supplementary material for: A Phloem-Feeding Insect Transfers Bacterial Endophytic Communities between Grapevine Plants
Source: Front Microbiol. 2017 May 15;8:834. doi: 10.3389/fmicb.2017.00834 (PMC5430944; doi:10.3389/fmicb.2017.00834)
Supplement: Supplementary Table 1 — (A) Diversity indexes calculated for the endophytic community transmitted across grapevine by S. titanus. (B) Richness and diversity analysis using paired non-parametric t-test (Montecarlo permutations) with α = 0.05. [file Table1.XLS]

## Sheet: Sheet1
Supplementary table 1a. Diversity indexes calculated for the endophytic community transmitted across grapevine by S. titanus
Sample	Observed	Chao1	Standard error Chao1	Shannon-Wiener H	Simpson D
Insect (IN)	37.4667	43.524	5.88649	1.96665	0.715261
Source plant (SRC)	84	92.8409	7.6867	2.37626	0.763584
Stem sink plant (STEMSNK)	96.2	105.033	6.81247	2.42362	0.773317
Root sink plant (ROOTSNK)	78.2	84.4467	5.19818	2.69422	0.844994
Insect surface (INSURF)	55.25	64.2522	7.229	2.29317	0.743298
Control Insect (CTRLIN)	20	25	5.51704	1.50438	0.673768
Control root (CTRLROOT)	39	43.5	3.93812	0.849479	0.39161
Control Stem (CTRLSTEM)	23.4	27.5756	3.99297	0.866709	0.388677
Supplmentary table 1b. Richness and diversity anaysis using paired non-parametric t-test (Montecarlo permutations) with α=0.05
Diversity metric	Sample group1	Sample group 2	t – statistic	p-value
Chao1	SRC	IN	5.4827	0.028
	STEMSNK	CTRLSTEM	9.64371	0.028
	IN	ROOTSNK	-5.28207	0.028
	STEMSNK	IN	9.08056	0.028
	INSURF	CTRLSTEM	5.36634	0.028
	CTRLSTEM	ROOTSNK	-5.64915	0.028
	STEMSNK	INSURF	4.50753	0.056
	IN	CTRLSTEMSNK	3.44984	0.084
	SRC	CTRLSTEMSNK	11.6806	0.196
	INSURF	IN	2.83317	0.196
	CTRLROOT	STEMSNK	-4.73854	0.252
	CTRLROOT	ROOTSNK	-2.63825	0.812
	CTRLIN	ROOTSNK	-2.60266	0.868
	CTRLROOT	IN	-0.750755	1
	INSURF	CTRLIN	-2.50085	1
	INSURF	ROOTSNK	-1.98636	1
	STEMSNK	CTRLIN	-4.4479	1
	CTRLROOT	CTRLSTEMSNK	1.88016	1
	SRC	INSURF	2.57642	1
	SRC	ROOTSNK	0.442109	1
	CTRLIN	CTRLSTEMSNK	-0.345324	1
	STEMSNK	ROOTSNK	1.95456	1
	CTRLROOT	INSURF	-2.04373	1
	IN	CTRLIN	-1.70137	1
	SRC	CTRLROOT	4.52882	1
	SRC	CTRLIN	-5.53218	1
	CTRLROOT	CTRLIN	-0.784363	1
	SRC	STEMSNK	-1.01671	1
Shannon-Wiener H	STEMSNK	CTRLSTEM	5.14364	0.028
	CTRLSTEM	ROOTSNK	-8.87795	0.028
	CTRLROOT	ROOTSNK	-8.13687	0.20
	IN	CTRLSTEM	3.30318	0.22
	CTRLROOT	STEMSNK	-3.81577	0.59
	INSURF	CTRLSTEM	2.96487	0.67
	CTRLROOT	IN	-2.3513	0.87
	SRC	CTRLSTEM	3.35285	0.98
	SRC	IN	0.664927	1.0
	INSURF	CTRLIN	-0.797535	1.0
	INSURF	ROOTSNK	-1.45601	1.0
	STEMSNK	CTRLIN	-1.55793	1.0
	CTRLIN	ROOTSNK	-3.90219	1.0
	STEMSNK	IN	1.40776	1.0
	CTRLROOT	CTRLSTEM	-0.0963497	1.0
	INSURF	IN	0.680096	1.0
	SRC	INSURF	0.0496085	1.0
	SRC	ROOTSNK	-1.62856	1.0
	CTRLIN	CTRLSTEM	0.907263	1.0
	STEMSNK	ROOTSNK	-1.78837	1.0
	CTRLROOT	INSURF	-2.08262	1.0
	IN	CTRLIN	-0.760099	1.0
	SRC	CTRLROOT	2.82789	1.0
	SRC	CTRLIN	-1.11061	1.0
	CTRLROOT	CTRLIN	1.3075	1.0
	SRC	STEMSNK	-0.198741	1.0
	STEMSNK	INSURF	0.29249	1.0
Simpson D	CTRLSTEMSNK	ROOTSNK	-5.4107	0.056
	STEMSNK	CTRLSTEMSNK	3.72383	0.084
	IN	CTRLSTEMSNK	2.70187	0.224
	CTRLROOTSNK	ROOTSNK	-5.96149	0.308
	CTRLROOTSNK	STEMSNK	-3.16597	0.448
	SRC	IN	0.0709183	1
	CTRLROOTSNK	IN	-1.9831	1
	SURFIN	CTRLIN	-0.228538	1
	SURFIN	ROOTSNK	-1.22006	1
	STEMSNK	CTRLIN	-0.639534	1
	SRC	CTRLSTEMSNK	2.14509	1
	CTRLIN	ROOTSNK	-2.1026	1
	IN	ROOTSNK	-1.43986	1
	STEMSNK	IN	0.287036	1
	CTRLROOTSNK	CTRLSTEMSNK	-0.00371721	1
	SURFIN	IN	-0.0466445	1
	SRC	SURFIN	0.0883781	1
	SRC	ROOTSNK	-1.54768	1
	CTRLIN	CTRLSTEMSNK	0.825429	1
	STEMSNK	ROOTSNK	-1.65918	1
	CTRLROOTSNK	SURFIN	-1.51243	1
	SURFIN	CTRLSTEMSNK	2.03393	1
	IN	CTRLIN	-0.316852	1
	SRC	CTRLROOTSNK	2.29137	1
	SRC	CTRLIN	-0.501646	1
	CTRLROOTSNK	CTRLIN	0.900676	1
	SRC	STEMSNK	-0.139702	1
	STEMSNK	SURFIN	0.282183	1
Observed species	STEMSNK	CTRLSTEMSNK	8.83385	0.028
	IN	ROOTSNK	-5.72867	0.028
	STEMSNK	IN	8.05965	0.028
	SRC	CTRLSTEMSNK	8.5737	0.056
	CTRLSTEMSNK	ROOTSNK	-6.50853	0.056
	IN	CTRLSTEMSNK	3.678	0.084
	STEMSNK	SURFIN	3.53802	0.084
	SRC	IN	4.87506	0.112
	CTRLROOTSNK	ROOTSNK	-3.36608	0.168
	SURFIN	CTRLSTEMSNK	4.35699	0.196
	CTRLROOTSNK	STEMSNK	-4.68854	0.42
	SRC	CTRLROOTSNK	4.01756	0.532
	SURFIN	IN	2.43845	0.672
	CTRLROOTSNK	IN	-1.30163	1
	SURFIN	CTRLIN	-1.84908	1
	SURFIN	ROOTSNK	-2.09203	1
	STEMSNK	CTRLIN	-3.87427	1
	CTRLIN	ROOTSNK	-2.84778	1
	CTRLROOTSNK	CTRLSTEMSNK	2.22524	1
	SRC	SURFIN	1.84251	1
	SRC	ROOTSNK	0.312221	1
	CTRLIN	CTRLSTEMSNK	0.210243	1
	STEMSNK	ROOTSNK	1.46702	1
	CTRLROOTSNK	SURFIN	-1.99789	1
	IN	CTRLIN	-1.58797	1
	SRC	CTRLIN	-3.39169	1
	CTRLROOTSNK	CTRLIN	-0.710585	1
	SRC	STEMSNK	-0.685344	1
