# Supplementary material for: A Phloem-Feeding Insect Transfers Bacterial Endophytic Communities between Grapevine Plants
Source: Front Microbiol. 2017 May 15;8:834. doi: 10.3389/fmicb.2017.00834 (PMC5430944; doi:10.3389/fmicb.2017.00834)
Supplement: Supplementary Table 2 — Differentially abundant taxa in a Kruskal–Wallis test with α = 0.05. [file Table2.XLS]

## Sheet: Sheet1
Supplementary table 2. Differentially abundant taxa in a Kruskal-Wallis test with α=0.05
Test-Statistic	P	Bonferroni corrected P	SRC	IN	STEMSNK	ROOTSNK	INSURF	CTRLIN	CTRLROOT	CTRLSTEM	Taxonomy at the lowest hierarchical level
51.296	8.03445e-09	1.73544e-06	327.75	1.2	66.4667	444.867	598.75	0	0.666667	0	Haemophilus parainlfuenzae
46.8788	5.89426e-08	1.27316e-05	39.25	0.466667	7.73333	96.0667	84.375	0	0	0	Kingella
46.7085	6.36251e-08	1.3743e-05	467.75	23.4667	132.6	613.667	554.375	0	0.666667	1	Streptococcus
45.5994	1.04598e-07	2.25933e-05	3.25	0	0.333333	0	0.25	246.5	1183.67	287.8	Williamsia
44.993	1.37191e-07	2.96332e-05	495.25	55.4667	971.2	636.133	380.375	0.5	50.6667	1.4	Burkholderia
44.7309	1.5423e-07	3.33136e-05	66.5	41	398.533	320.867	202.375	0	2	0.8	Corynebacterium
43.8941	2.24038e-07	4.83923e-05	28.5	3.06667	68.6667	50.6667	26.875	0	1	0.2	Burkholderia
43.6903	2.4534e-07	5.29935e-05	667.5	57	422.667	189.733	355.875	0	2.33333	9.2	Unclassified
42.6265	3.93781e-07	8.50567e-05	0	0	1.86667	1.2	0	49	200.667	27.2	Aeromicrobium
42.3653	4.42214e-07	9.55183e-05	24.25	0.133333	31.4	15.9333	42.875	0	0	0	Kocuria palustris
42.2063	4.74525e-07	0.000102497	3916.5	707.333	5571.33	3722.33	1862.88	8.5	381.333	7.8	Ralstonia
40.584	9.72947e-07	0.000210156	24	1.6	23	13.9333	29.5	0	0.333333	0	Oxalobacteriaceae
39.9635	1.2792e-06	0.000276307	30.25	0.733333	12.1333	67.8667	65.5	0	0	0	Neisseriacea
39.453	1.60159e-06	0.000345943	85.25	5.66667	541.267	128.6	25.5	0.5	0.666667	0.8	Micrococcaceae
39.1003	1.87022e-06	0.000403967	2.5	0.133333	4.26667	1.46667	0.5	2132.5	4577.33	11790.6	Mycobacterium
38.7619	2.16983e-06	0.000468683	104	20.0667	32.7333	185.533	125.375	0.5	0	0.4	Actinomyces
38.6046	2.32487e-06	0.000502172	262.5	174.8	336.467	640.2	236	0	2.66667	0.4	Propionibacterium acnes
38.3408	2.61002e-06	0.000563765	0.5	0.2	1.53333	0.333333	0.875	765	2584	810	Gordonia
38.3326	2.61934e-06	0.000565777	32	3.26667	142.133	98.1333	39.75	0	0	0.2	Unclassified
38.0465	2.9691e-06	0.000641325	0	1.86667	79.0667	6.66667	0	0	0	0	Paracoccus aminovorans
37.9952	3.03656e-06	0.000655896	20.25	8.2	376	134.467	84.75	0	0	0.6	Acinetobacter
37.9216	3.13595e-06	0.000677364	42.25	3.93333	136.333	60.2667	36.375	0	1.66667	0	Acidobacteria
37.8566	3.2264e-06	0.000696903	167	2.2	58.1333	35.2667	4.375	0	1.33333	0.2	Oxalobacteriaceae
36.3621	6.19329e-06	0.00133775	2	0.2	57.2667	91.3333	3.375	0	0	0	Luteimonas
35.4432	9.23089e-06	0.00199387	0	0	0.133333	0.2	0	194.5	3	99	Rhodococcus fascians
34.716	1.26461e-05	0.00273156	1.5	0.533333	255.867	81.2	10.625	0	0	0	Lysobacter
34.2404	1.55291e-05	0.00335428	18.5	36.6667	64.8	60.2667	33.125	0	0	0.2	Staphylococcus
33.4168	2.21386e-05	0.00478195	10	1	2.93333	12.8	14.875	0	0	0	Neisseria
32.4455	3.35748e-05	0.00725216	26.75	89.5333	100.2	81.1333	45.75	0	0	0	Staphylococcus aureus
32.4272	3.38392e-05	0.00730927	20.5	0.8	12.1333	6.86667	2.5	0	0	0	Micrococcus luteus
32.3912	3.43635e-05	0.00742251	53.5	103.8	149.867	143.867	74.75	0	0	0.2	Staphylococcus
31.7128	4.59085e-05	0.00991623	9.75	0	10.6667	2.8	0.25	0	0	0	Unclassified
30.3369	8.23532e-05	0.0177883	25.5	8.46667	75.5333	57.5333	13.5	0	2.33333	1.6	Acinetobacter lwoffii
29.8109	0.00010285	0.0222155	0	0.2	8	4.46667	0	46.5	7.66667	15.4	Pseudonocardia
29.5005	0.000117226	0.0253208	8.25	0	47.7333	16.6	0	0	0.666667	0.4	Methylobacteriaceae
29.2671	0.000129327	0.0279346	10.75	7.33333	268.733	7.53333	2.875	0	0	0	Nocardioidaceae
28.8198	0.00015605	0.0337067	26	5.86667	189.6	8.6	1.625	7.5	0.333333	2	Mycoplana
28.5492	0.000174791	0.0377549	356	120.867	742.533	91.5333	80.5	0	2	0.2	Enterobacteriaceae
28.5091	0.000177747	0.0383932	34	15.2	122.867	85.8667	16.25	0	4	0.6	Moraxellaceae
28.428	0.000183887	0.0397196	9	2.4	13.8	9.8	5.375	0	0.666667	0.6	Burkholderiaceae
28.2723	0.000196258	0.0423918	2.25	0.266667	42.6	5.6	0.125	0	0	0	Paracoccus
28.1948	0.000202716	0.0437866	645.75	1.33333	29.8667	8.06667	0.125	0.5	0	0	Methylobacterium adhesivum
28.1456	0.000206922	0.0446952	29.5	3.46667	57.6667	13.6667	11	102.5	210.333	99.8	Actinomycetales
